# Supplementary material for: Nitrogen Fertilization Elevated Spatial Heterogeneity of Soil Microbial Biomass Carbon and Nitrogen in Switchgrass and Gamagrass Croplands
Source: Sci Rep. 2018 Jan 29;8:1734. doi: 10.1038/s41598-017-18486-5 (PMC5788856; doi:10.1038/s41598-017-18486-5)
Supplement: Supplementary file 2 — Supplementary information [file 41598_2017_18486_MOESM2_ESM.xlsx]

## Sheet: Sheet1
ID	Plot #	Crop type	N input (kgN ha-1)	Sample #	MBC (mg C g-1soil)	MBN (mg N g-1soil)	MBCN	pH
1	14	Switchgrass	0	1	0.176973	0.0131181	13.4908	na
2	14	Switchgrass	0	2	0.160825	0.0141969	11.3282	5.9
3	14	Switchgrass	0	3	0.149881	0.0133142	11.2572	5.97
4	14	Switchgrass	0	4	0.186661	0.0307722	6.06588	na
5	14	Switchgrass	0	5	0.187666	0.00983241	19.0864	6.09
6	14	Switchgrass	0	6	0.157955	0.0146138	10.8086	6.1
7	14	Switchgrass	0	7	0.127849	0.0110339	11.587	6.12
8	14	Switchgrass	0	8	0.122539	0.0133632	9.16984	na
9	14	Switchgrass	0	9	0.123436	0.0145402	8.48929	na
10	14	Switchgrass	0	10	0.0946222	0.0127503	7.4212	na
11	14	Switchgrass	0	11	0.120565	0.0139027	8.67209	6.13
12	14	Switchgrass	0	12	0.124979	0.011794	10.5968	6.08
13	14	Switchgrass	0	13	0.148554	0.00936653	15.86	6.12
14	14	Switchgrass	0	14	0.160754	0.0084593	19.0032	6.09
15	14	Switchgrass	0	15	0.107755	0.0183408	5.87518	6.05
16	14	Switchgrass	0	16	0.109226	0.00848382	12.8747	6.13
17	14	Switchgrass	0	17	0.187522	0.0105435	17.7856	6
18	14	Switchgrass	0	18	0.149235	0.0107887	13.8326	6.05
19	14	Switchgrass	0	19	0.142059	0.0216754	6.55391	6.01
20	14	Switchgrass	0	20	0.108975	0.00934201	11.6651	6.52
21	14	Switchgrass	0	21	0.102768	0.0125786	8.17002	5.78
22	14	Switchgrass	0	22	0.119238	0.019248	6.19481	6.11
23	14	Switchgrass	0	23	0.140337	0.0154474	9.08479	6.08
24	14	Switchgrass	0	24	0.106679	0.0119656	8.91543	6.26
25	28	Switchgrass	0	1	0.0920213	0.0129709	7.09442	6.16
26	28	Switchgrass	0	2	0.149654	0.0169922	8.80723	5.8
27	28	Switchgrass	0	3	0.132749	0.00782179	16.9717	5.94
28	28	Switchgrass	0	4	0.126717	0.0119166	10.6336	5.84
29	28	Switchgrass	0	5	0.111687	0.0145402	7.68123	5.9
30	28	Switchgrass	0	6	0.176033	0.0145892	12.066	6.12
31	28	Switchgrass	0	7	0.11397	0.0210134	5.42369	6.15
32	28	Switchgrass	0	8	0.143826	0.0102247	14.0665	6.18
33	28	Switchgrass	0	9	0.143042	0.0165263	8.65542	6.02
34	28	Switchgrass	0	10	0.146484	0.0172374	8.49807	5.75
35	28	Switchgrass	0	11	0.140656	0.0264077	5.32633	6.08
36	28	Switchgrass	0	12	0.150574	0.0202042	7.4526	6.07
37	28	Switchgrass	0	13	0.16724	0.00934201	17.9019	6
38	28	Switchgrass	0	14	0.12641	0.018684	6.76567	6.02
39	28	Switchgrass	0	15	0.142701	0.025525	5.59064	6.1
40	28	Switchgrass	0	16	0.161821	0.0169431	9.55084	5.85
41	28	Switchgrass	0	17	0.139532	0.0090723	15.38	6.1
42	28	Switchgrass	0	18	0.106199	0.019297	5.50341	5.95
43	28	Switchgrass	0	19	0.147336	0.0145892	10.099	6.08
44	28	Switchgrass	0	20	0.16206	0.0116714	13.8852	6.2
45	28	Switchgrass	0	21	0.104393	0.0194196	5.37565	6.06
46	28	Switchgrass	0	22	0.11806	0.0114507	10.3103	5.98
47	28	Switchgrass	0	23	0.127262	0.0186105	6.8382	6.15
48	28	Switchgrass	0	24	0.142394	0.0169186	8.41644	6.22
49	12	Switchgrass	75	1	0.145093	0.0172864	8.3935	6.1
50	12	Switchgrass	75	2	0.103088	0.0125786	8.1955	6.07
51	12	Switchgrass	75	3	0.167059	0.0108377	15.4146	na
52	12	Switchgrass	75	4	0.0680003	0.00975885	6.96806	5.99
53	12	Switchgrass	75	5	0.066467	0.0129709	5.1243	6.01
54	12	Switchgrass	75	6	0.178862	0.0239067	7.48165	6.01
55	12	Switchgrass	75	7	0.149158	0.0136084	10.9607	5.9
56	12	Switchgrass	75	8	0.0992726	0.00961173	10.3283	5.85
57	12	Switchgrass	75	9	0.085972	0.0164282	5.2332	5.86
58	12	Switchgrass	75	10	0.211453	0.0173109	12.215	6
59	12	Switchgrass	75	11	0.115034	0.00921941	12.4773	5.98
60	12	Switchgrass	75	12	0.182428	0.0119901	15.2148	5.95
61	12	Switchgrass	75	13	0.169769	0.0313607	5.41343	6.04
62	12	Switchgrass	75	14	0.122985	0.0209398	5.87327	6.15
63	12	Switchgrass	75	15	0.118742	0.0115488	10.2818	6.19
64	12	Switchgrass	75	16	0.146021	0.0119411	12.2284	6.01
65	12	Switchgrass	75	17	0.116353	0.00985693	11.8042	5.94
66	12	Switchgrass	75	18	0.104764	0.0194196	5.39475	6.05
67	12	Switchgrass	75	19	0.106226	0.0087045	12.2036	5.87
68	12	Switchgrass	75	20	0.182285	0.0154965	11.763	6.01
69	12	Switchgrass	75	21	0.167095	0.0225581	7.40728	5.89
70	12	Switchgrass	75	22	0.200792	0.0107151	18.7391	6.06
71	12	Switchgrass	75	23	0.191271	0.0321699	5.94565	6
72	12	Switchgrass	75	24	0.150121	0.0169676	8.8475	6.02
73	126	Switchgrass	75	1	0.12804	0.0210134	6.09327	6.2
74	126	Switchgrass	75	2	0.11107	0.00958721	11.5852	6.26
75	126	Switchgrass	75	3	0.168463	0.0330035	5.1044	5.95
76	126	Switchgrass	75	4	0.156283	0.0246178	6.34839	5.66
77	126	Switchgrass	75	5	0.109456	0.0215528	5.07851	5.62
78	126	Switchgrass	75	6	0.156357	0.0296934	5.26573	5.81
79	126	Switchgrass	75	7	0.151109	0.0300121	5.03495	5.78
80	126	Switchgrass	75	8	0.136236	0.0147854	9.2142	5.78
81	126	Switchgrass	75	9	0.140076	0.0203759	6.87457	6.05
82	126	Switchgrass	75	10	0.143384	0.019861	7.21937	5.83
83	126	Switchgrass	75	11	0.123398	0.0238577	5.17226	6.02
84	126	Switchgrass	75	12	0.14016	0.0178504	7.85194	6.04
85	126	Switchgrass	75	13	0.135245	0.0252063	5.36551	6.12
86	126	Switchgrass	75	14	0.151887	0.0157171	9.66377	5.89
87	126	Switchgrass	75	15	0.117444	0.0125296	9.37332	5.86
88	126	Switchgrass	75	16	0.0839134	0.013069	6.42079	6.01
89	126	Switchgrass	75	17	0.0695182	0.00988145	7.03523	5.74
90	126	Switchgrass	75	18	0.0887586	0.0128729	6.89502	5.86
91	126	Switchgrass	75	19	0.103154	0.00939105	10.9843	5.91
92	126	Switchgrass	75	20	0.163263	0.0253534	6.43947	5.84
93	126	Switchgrass	75	21	0.134472	0.0193951	6.9333	5.84
94	126	Switchgrass	75	22	0.0569839	0.00931749	6.11579	5.96
95	126	Switchgrass	75	23	0.144479	0.00929297	15.5471	6.03
96	126	Switchgrass	75	24	0.174322	0.0116714	14.9359	5.96
97	142	Switchgrass	150	1	0.208782	0.0176052	11.8591	6.04
98	142	Switchgrass	150	2	0.207059	0.0139762	14.8151	5.9
99	142	Switchgrass	150	3	0.0368296	0.0036044	10.218	5.9
100	142	Switchgrass	150	4	0.125855	0.0160849	7.82438	5.92
101	142	Switchgrass	150	5	0.112728	0.020523	5.49278	6.01
102	142	Switchgrass	150	6	0.179635	0.0101757	17.6533	5.91
103	142	Switchgrass	150	7	0.107044	0.0215774	4.96093	5.9
104	142	Switchgrass	150	8	0.17619	0.0144176	12.2205	6.1
105	142	Switchgrass	150	9	0.209919	0.0148344	14.1508	5.91
106	142	Switchgrass	150	10	0.132849	0.00711072	18.6829	6
107	142	Switchgrass	150	11	0.0705585	0.0084593	8.34094	5.97
108	142	Switchgrass	150	12	0.181426	0.0125296	14.4799	6.23
109	142	Switchgrass	150	13	0.0806187	0.0127993	6.29868	6.04
110	142	Switchgrass	150	14	0.145493	0.0172128	8.45256	6.34
111	142	Switchgrass	150	15	0.125545	0.0201552	6.22889	5.97
112	142	Switchgrass	150	16	0.132366	0.0157417	8.40865	6.22
113	142	Switchgrass	150	17	0.148145	0.0168941	8.76907	5.81
114	142	Switchgrass	150	18	0.0646672	0.0110584	5.84779	6.34
115	142	Switchgrass	150	19	0.0956744	0.0104454	9.15947	6.17
116	142	Switchgrass	150	20	0.129886	0.0164527	7.89447	6.26
117	142	Switchgrass	150	21	0.130712	0.0134858	9.69257	5.86
118	142	Switchgrass	150	22	0.13998	0.0108622	12.8869	6.02
119	142	Switchgrass	150	23	0.113314	0.0165018	6.86678	6.04
120	142	Switchgrass	150	24	0.113038	0.0146628	7.7092	5.97
121	156	Switchgrass	150	1	0.12155	0.00821411	14.7977	6.09
122	156	Switchgrass	150	2	0.192728	0.0126522	15.2328	6.01
123	156	Switchgrass	150	3	0.212807	0.0131426	16.1922	5.78
124	156	Switchgrass	150	4	0.188227	0.0169922	11.0773	5.9
125	156	Switchgrass	150	5	0.226205	0.0116469	19.4219	5.85
126	156	Switchgrass	150	6	0.209795	0.0293256	7.154	5.77
127	156	Switchgrass	150	7	0.205295	0.0340089	6.0365	5.98
128	156	Switchgrass	150	8	0.189093	0.0169186	11.1766	5.96
129	156	Switchgrass	150	9	0.14793	0.00970981	15.2351	5.89
130	156	Switchgrass	150	10	0.174968	0.0327583	5.34117	6.18
131	156	Switchgrass	150	11	0.18203	0.0120392	15.1198	6.13
132	156	Switchgrass	150	12	0.257813	0.0301593	8.54837	6.14
133	156	Switchgrass	150	13	0.219385	0.0118185	18.5628	6.05
134	156	Switchgrass	150	14	0.205745	0.0277318	7.41909	5.84
135	156	Switchgrass	150	15	0.172925	0.0290313	5.9565	6.11
136	156	Switchgrass	150	16	0.23344	0.0170902	13.6593	6.2
137	156	Switchgrass	150	17	0.185077	0.0246668	7.50306	6.06
138	156	Switchgrass	150	18	0.117188	0.0168205	6.96694	5.45
139	156	Switchgrass	150	19	0.227624	0.0451408	5.04254	6.27
140	156	Switchgrass	150	20	0.149522	0.0204494	7.3118	6
141	156	Switchgrass	150	21	0.181026	0.0152758	11.8505	6.11
142	156	Switchgrass	150	22	0.168944	0.0336411	5.02196	6
143	156	Switchgrass	150	23	0.196224	0.0344012	5.704	6.07
144	156	Switchgrass	150	24	0.184004	0.0401388	4.58418	6.09
145	138	Gamagrass	0	1	0.115745	0.0144666	8.00082	6.15
146	138	Gamagrass	0	2	0.066989	0.0109603	6.11196	6
147	138	Gamagrass	0	3	0.137102	0.0209644	6.53979	5.8
148	138	Gamagrass	0	4	0.145632	0.0252308	5.77201	6.02
149	138	Gamagrass	0	5	0.10004	0.0133387	7.49997	5.83
150	138	Gamagrass	0	6	0.134924	0.026751	5.0437	5.85
151	138	Gamagrass	0	7	0.14651	0.0208172	7.03794	6.13
152	138	Gamagrass	0	8	0.144398	0.0269227	5.36345	6.04
153	138	Gamagrass	0	9	0.120026	0.0233918	5.13113	5.95
154	138	Gamagrass	0	10	0.14576	0.0286636	5.08519	5.85
155	138	Gamagrass	0	11	0.106482	0.0134858	7.89584	6.01
156	138	Gamagrass	0	12	0.105596	0.0166489	6.34252	6.01
157	138	Gamagrass	0	13	0.0951055	0.0166734	5.70402	6.1
158	138	Gamagrass	0	14	0.154238	0.0271924	5.67211	6
159	138	Gamagrass	0	15	0.0849057	0.00701264	12.1075	6.08
160	138	Gamagrass	0	16	0.0647216	0.00468327	13.8198	6.06
161	138	Gamagrass	0	17	0.0817024	0.0128238	6.37115	6.11
162	138	Gamagrass	0	18	0.134901	0.024201	5.5742	6.08
163	138	Gamagrass	0	19	0.0362379	0.00299141	12.114	6.03
164	138	Gamagrass	0	20	0.163232	0.0322434	5.06248	6.03
165	138	Gamagrass	0	21	0.0999616	0.0163301	6.1213	5.99
166	138	Gamagrass	0	22	0.0669277	0.00904778	7.39714	6.12
167	138	Gamagrass	0	23	0.103209	0.00958721	10.7652	6.22
168	138	Gamagrass	0	24	0.108874	0.0221413	4.91723	6.03
169	160	Gamagrass	0	1	0.218337	0.0360685	6.0534	5.87
170	160	Gamagrass	0	2	0.205662	0.0348916	5.89432	6.01
171	160	Gamagrass	0	3	0.113606	0.0198855	5.71303	6.15
172	160	Gamagrass	0	4	0.2166	0.0168696	12.8397	5.75
173	160	Gamagrass	0	5	0.194862	0.00993049	19.6226	6.16
174	160	Gamagrass	0	6	0.188354	0.0191254	9.84838	6
175	160	Gamagrass	0	7	0.199447	0.0146873	13.5795	6.06
176	160	Gamagrass	0	8	0.19027	0.0156926	12.1248	6.11
177	160	Gamagrass	0	9	0.183701	0.0206456	8.89783	6.14
178	160	Gamagrass	0	10	0.220895	0.0197874	11.1634	6.11
179	160	Gamagrass	0	11	0.170851	0.0102738	16.6299	6.11
180	160	Gamagrass	0	12	0.139976	0.0202778	6.90291	5.85
181	160	Gamagrass	0	13	0.186043	0.0185124	10.0497	6.09
182	160	Gamagrass	0	14	0.201029	0.0281977	7.12926	6.2
183	160	Gamagrass	0	15	0.183006	0.016183	11.3085	6.18
184	160	Gamagrass	0	16	0.195025	0.0168941	11.544	6.14
185	160	Gamagrass	0	17	0.192823	0.0326357	5.90835	6.21
186	160	Gamagrass	0	18	0.147318	0.0104699	14.0705	6.05
187	160	Gamagrass	0	19	0.165496	0.0110829	14.9326	6.54
188	160	Gamagrass	0	20	0.175494	0.015521	11.3069	6.06
189	160	Gamagrass	0	21	0.174201	0.0239312	7.27924	6.27
190	160	Gamagrass	0	22	0.18269	0.0183898	9.93431	6.23
191	160	Gamagrass	0	23	0.169418	0.0140253	12.0795	6.32
192	160	Gamagrass	0	24	0.173363	0.0216509	8.00717	6.22
193	16	Gamagrass	75	1	0.183138	0.0244952	7.47649	5.71
194	16	Gamagrass	75	2	0.148103	0.0253779	5.8359	6.03
195	16	Gamagrass	75	3	0.116495	0.0202042	5.76587	6.27
196	16	Gamagrass	75	4	0.135744	0.0235389	5.76677	6.18
197	16	Gamagrass	75	5	0.180022	0.0182917	9.84174	6.11
198	16	Gamagrass	75	6	0.0763364	0.0168696	4.52509	5.98
199	16	Gamagrass	75	7	0.152084	0.0201797	7.53648	6.06
200	16	Gamagrass	75	8	0.0731167	0.0102492	7.13387	5.9
201	16	Gamagrass	75	9	0.175729	0.0179239	9.80419	5.92
202	16	Gamagrass	75	10	0.14748	0.0162321	9.08571	6.02
203	16	Gamagrass	75	11	0.165344	0.0320963	5.15148	5.84
204	16	Gamagrass	75	12	0.122415	0.0224846	5.4444	5.86
205	16	Gamagrass	75	13	0.174829	0.0131671	13.2777	5.99
206	16	Gamagrass	75	14	0.196813	0.0198119	9.93405	5.96
207	16	Gamagrass	75	15	0.128647	0.0253534	5.07414	5.92
208	16	Gamagrass	75	16	0.16562	0.0353329	4.68743	5.88
209	16	Gamagrass	75	17	0.156135	0.0223865	6.9745	5.99
210	16	Gamagrass	75	18	0.145991	0.0271188	5.38339	6.06
211	16	Gamagrass	75	19	0.171714	0.0133142	12.897	5.97
212	16	Gamagrass	75	20	0.168632	0.0227788	7.40303	6
213	16	Gamagrass	75	21	0.112722	0.012407	9.08534	5.89
214	16	Gamagrass	75	22	0.157693	0.0110339	14.2917	5.93
215	16	Gamagrass	75	23	0.125462	0.0144912	8.65781	5.75
216	16	Gamagrass	75	24	0.125185	0.011132	11.2455	5.91
217	58	Gamagrass	75	1	0.149765	0.0150796	9.93159	6.14
218	58	Gamagrass	75	2	0.107075	0.0140253	7.63444	6.24
219	58	Gamagrass	75	3	0.0642183	0.00941557	6.82044	6.06
220	58	Gamagrass	75	4	0.111964	0.0202288	5.53487	6.28
221	58	Gamagrass	75	5	0.138716	0.0255741	5.42407	6.04
222	58	Gamagrass	75	6	0.124586	0.0151287	8.23511	6.01
223	58	Gamagrass	75	7	0.110156	0.01302	8.46051	6.05
224	58	Gamagrass	75	8	0.107444	0.00902326	11.9074	6.3
225	58	Gamagrass	75	9	0.0587273	0.00767467	7.65209	6.28
226	58	Gamagrass	75	10	0.118392	0.00627705	18.8611	6.11
227	58	Gamagrass	75	11	0.0706803	0.0132161	5.34804	6
228	58	Gamagrass	75	12	0.0674661	0.00765015	8.81892	6.05
229	58	Gamagrass	75	13	0.168414	0.0181446	9.28178	6.27
230	58	Gamagrass	75	14	0.152041	0.027315	5.56623	6.05
231	58	Gamagrass	75	15	0.098433	0.0202042	4.8719	6.16
232	58	Gamagrass	75	16	0.112387	0.0150306	7.47724	6.17
233	58	Gamagrass	75	17	0.0951031	0.0112055	8.48717	6.13
234	58	Gamagrass	75	18	0.113792	0.0193461	5.88191	5.98
235	58	Gamagrass	75	19	0.135795	0.0270453	5.02101	6.04
236	58	Gamagrass	75	20	0.113613	0.022362	5.08061	6.05
237	58	Gamagrass	75	21	0.127874	0.0242255	5.27847	5.98
238	58	Gamagrass	75	22	0.122662	0.0282467	4.34253	5.97
239	58	Gamagrass	75	23	0.0792236	0.0140988	5.61916	6.08
240	58	Gamagrass	75	24	0.121959	0.0259909	4.69239	6.14
241	74	Gamagrass	150	1	0.205563	0.0103473	19.8663	5.53
242	74	Gamagrass	150	2	0.215083	0.0278299	7.72851	5.35
243	74	Gamagrass	150	3	0.219248	0.0216264	10.138	5.78
244	74	Gamagrass	150	4	0.244573	0.0138046	17.7167	5.67
245	74	Gamagrass	150	5	0.190571	0.0108377	17.584	6
246	74	Gamagrass	150	6	0.141671	0.0119656	11.8398	5.71
247	74	Gamagrass	150	7	0.260827	0.0176052	14.8154	6.06
248	74	Gamagrass	150	8	0.24793	0.0164282	15.0917	6.52
249	74	Gamagrass	150	9	0.199682	0.0117449	17.0015	6.11
250	74	Gamagrass	150	10	0.242717	0.0178504	13.5973	6.1
251	74	Gamagrass	150	11	0.152009	0.0174335	8.71937	6.1
252	74	Gamagrass	150	12	0.208642	0.0115733	18.0279	6
253	74	Gamagrass	150	13	0.219489	0.0137801	15.928	5.98
254	74	Gamagrass	150	14	0.169751	0.0140498	12.0821	5.87
255	74	Gamagrass	150	15	0.107026	0.00639965	16.7238	5.61
256	74	Gamagrass	150	16	0.200929	0.0122108	16.455	5.59
257	74	Gamagrass	150	17	0.237905	0.0403104	5.90182	5.97
258	74	Gamagrass	150	18	0.182703	0.0172619	10.5842	5.77
259	74	Gamagrass	150	19	0.187597	0.0114752	16.348	5.54
260	74	Gamagrass	150	20	0.219783	0.0156926	14.0055	5.9
261	74	Gamagrass	150	21	0.203298	0.0145157	14.0054	6.5
262	74	Gamagrass	150	22	0.187163	0.0123579	15.1452	6.11
263	74	Gamagrass	150	23	0.192234	0.0208663	9.21266	6.96
264	74	Gamagrass	150	24	0.203226	0.0265794	7.64601	6.34
265	144	Gamagrass	150	1	0.163777	0.0175806	9.31574	6.31
266	144	Gamagrass	150	2	0.120221	0.0140988	8.527	5.99
267	144	Gamagrass	150	3	0.129847	0.0256476	5.06272	5.88
268	144	Gamagrass	150	4	0.132792	0.0257212	5.16276	6.08
269	144	Gamagrass	150	5	0.114954	0.0183898	6.25097	6.13
270	144	Gamagrass	150	6	0.16769	0.0197139	8.5062	6.02
271	144	Gamagrass	150	7	0.123302	0.0156926	7.85735	6.1
272	144	Gamagrass	150	8	0.115538	0.0218961	5.27665	6.08
273	144	Gamagrass	150	9	0.134243	0.0254515	5.27445	6.09
274	144	Gamagrass	150	10	0.10868	0.0167715	6.48002	6.06
275	144	Gamagrass	150	11	0.202486	0.0276828	7.31452	6.13
276	144	Gamagrass	150	12	0.10262	0.0163547	6.27469	5.96
277	144	Gamagrass	150	13	0.122488	0.0271433	4.51263	5.97
278	144	Gamagrass	150	14	0.126582	0.0214057	5.91349	6.12
279	144	Gamagrass	150	15	0.0857861	0.0199591	4.29811	6.18
280	144	Gamagrass	150	16	0.135493	0.0281732	4.80931	6.35
281	144	Gamagrass	150	17	0.151662	0.022411	6.76729	6.11
282	144	Gamagrass	150	18	0.110154	0.0104944	10.4964	6.18
283	144	Gamagrass	150	22	0.0639878	0.00956269	6.6914	6.36
284	144	Gamagrass	150	23	0.119788	0.0220677	5.42818	6.2
285	144	Gamagrass	150	24	0.108414	0.0184388	5.87964	6.16
286	144	Gamagrass	150	25	0.141289	0.0143931	9.81644	6.26
287	144	Gamagrass	150	26	0.148465	0.0175561	8.45658	6.09
288	144	Gamagrass	150	27	0.128001	0.0191744	6.67562	6.07
